# Supplementary material for: Non-Steroidal Estrogens Inhibit Influenza Virus by Interacting with Hemagglutinin and Preventing Viral Fusion
Source: Int J Mol Sci. 2023 Oct 19;24(20):15382. doi: 10.3390/ijms242015382 (PMC10607366; doi:10.3390/ijms242015382)
Supplement: Supplementary file 1 [file ijms-24-15382-s001.zip]

Archive with 1 entries (1 files):
- ijms-2665367-supplementary.pdf
